# Supplementary material for: Adverse Perinatal Outcomes in COVID-19 Infected Pregnant Women: A Systematic Review and Meta-Analysis
Source: Healthcare (Basel). 2022 Jan 20;10(2):203. doi: 10.3390/healthcare10020203 (PMC8871986; doi:10.3390/healthcare10020203)
Supplement: Supplementary file 1 [file healthcare-10-00203-s001.zip]

Archive with 1 entries (1 files):
- healthcare-1518024-supplementary.pdf
